# Supplementary material for: Discovery of Potent Benzothiazole Inhibitors of Oxidoreductase NQO2, a Target for Inflammation and Cancer
Source: Int J Mol Sci. 2024 Nov 8;25(22):12025. doi: 10.3390/ijms252212025 (PMC11593696; doi:10.3390/ijms252212025)
Supplement: Supplementary file 1 [file ijms-25-12025-s001.zip]

Archive with 1 entries (1 files):
- ijms-3254902-supplementary.pdf
